# Supplementary material for: Electrospun Silica-Polyacrylonitrile Nanohybrids for Water Treatments
Source: Membranes (Basel). 2023 Jan 6;13(1):72. doi: 10.3390/membranes13010072 (PMC9861717; doi:10.3390/membranes13010072)
Supplement: Supplementary file 1 [file membranes-13-00072-s001.zip]

Archive with 1 entries (1 files):
- membranes-2101219-supplementary.pdf
